# Supplementary material for: Transcriptional Down-Regulation of Major Histocompatibility Complex as a Possible Pathogenesis for Meniere's Disease
Source: Front Neurol. 2022 Jul 18;13:938740. doi: 10.3389/fneur.2022.938740 (PMC9339969; doi:10.3389/fneur.2022.938740)
Supplement: Supplementary file 1 [file Table_1.XLSX]

## Sheet: Sheet1
Up-regulated DEGs	Fold change	Adjusted p-value			Down-regulated DEGs	Fold change	Adjusted p-value
SRGN	13.8942	0.000582321			ATP5D	-25.3999	1.03034e-07
SCAF11	7.2264	6.06105e-05			PI3	-22.3902	9.6269e-05
USP34	5.70234	6.27496e-05			LINC01272	-10.8395	9.77823e-06
C16orf72	5.35148	0.000115107			ATP6V0A1	-10.8097	3.90492e-05
EIF4G2	4.42403	8.92644e-05			PHF20L1	-10.53	1.00455e-06
PAIP2	4.35742	2.93658e-05			YIPF3	-10.3938	3.44703e-06
TSNAX	4.12901	0.00341565			BANF1	-10.0788	1.74933e-06
PGD	4.11887	0.000346387			NDUFA3	-9.08976	0.000363947
SYF2	3.8993	6.75673e-05			MARCH8	-8.88717	1.38283e-05
HNRNPA2B1	3.87779	0.000140363			MT1A	-8.54771	0.000326922
CDK2AP1	3.79567	0.000276298			MT1B	-8.35512	0.000356811
FAM212B	3.6727	0.000480644			TRAPPC1	-8.2172	2.93658e-05
CLU	3.6533	0.0439525			RNASEK	-8.16029	0.00019879
SEPT7	3.58376	8.85277e-05			S100A11	-8.07273	2.08618e-05
PPP1CC	3.40369	4.55095e-05			TIMP1	-8.02297	1.89609e-05
KRT23	3.39387	0.0308495			FCMR	-7.97404	1.60802e-05
ACTR2	3.322	0.00101091			KRTCAP2	-7.92804	1.89609e-05
FAR1	3.27888	0.000960114			HLA-DMA	-7.81984	1.22843e-05
NCBP2	3.26585	4.09049e-05			ATXN2L	-7.59874	0.000101787
RBM39	3.26419	6.90001e-05			LY6E	-7.55714	0.00521708
PPBP	3.2507	0.0346842			VPREB3	-7.45598	0.000512193
CEP19	3.24015	0.000643309			MT1X	-7.24372	0.000265938
ACSL1	3.22175	0.00604811			MT1L	-7.16193	8.87252e-05
SF3B6	3.21689	0.000668707			VAMP2	-6.8885	3.14303e-05
ODF2L	3.20043	0.00436658			FLT3LG	-6.50605	0.000429816
SPAST	3.19091	8.85277e-05			HLA-DRB1	-6.4341	0.000362027
CTNNA1	3.16186	0.00559546			LAT	-6.39167	2.92054e-05
HSDL2	3.1329	0.00100429			MBOAT7	-5.95439	0.00514874
RIT1	3.07275	6.58424e-05			MYADM	-5.92608	0.00416119
MAP3K7CL	3.04657	0.0122989			ALG3	-5.79064	8.85277e-05
MXD1	3.04333	0.00791698			RPS15	-5.76961	2.93658e-05
RGS10	3.0413	0.00366083			CDA	-5.70307	0.000356811
BZW1	3.0401	5.91876e-05			SP2	-5.64763	4.42229e-06
PRKAR2B	3.01808	0.0412724			ATP5G1	-5.63579	1.74933e-06
TNFAIP3	3.01221	0.000385835			HLA-DPB1	-5.56192	0.000559052
HNRNPA0	3.0088	0.000442297			STIM2	-5.44124	9.77823e-06
ERO1A	2.9623	0.00150167			MT2A	-5.4288	0.00567538
KLRD1	2.95339	0.00487317			ATXN2	-5.27572	8.92644e-05
PDAP1	2.95172	5.56275e-05			ABLIM1	-5.19742	0.000102248
DSC2	2.94028	0.0459694			APOBEC3C	-5.16297	0.00678303
MUC12	2.93983	0.000585494			CD79A	-5.05993	0.000318576
BLOC1S6	2.91475	0.000346387			MAPK1IP1L	-4.9542	8.92644e-05
RGS18	2.90698	0.028793			WBP2	-4.93005	0.00195894
XRCC6	2.88124	8.56723e-05			PRELID1	-4.88651	0.000183037
HNRNPH2	2.87836	0.000360118			MT1G	-4.82564	0.000552904
KLRC2	2.84755	0.0142916			EXOC7	-4.82095	0.000248516
TMEM154	2.84641	0.0048317			ZFP36	-4.75651	0.00249278
STXBP3	2.83981	0.000485104			ATP5J2	-4.68942	0.000245024
NSUN7	2.82449	0.0106631			CCDC6	-4.68868	0.00037013
KMT5B	2.82337	0.000166796			LGALS9	-4.67922	0.00825859
F13A1	2.80894	0.0319505			CEACAM1	-4.66278	0.00583824
IQGAP2	2.7788	0.0063357			ATP5G2	-4.64964	0.00117232
ASNSD1	2.77726	3.6551e-05			R3HDM1	-4.64801	9.27334e-05
MBD2	2.76885	0.000582439			PLSCR3	-4.60944	2.69674e-05
UBE2B	2.76437	0.000276298			COX8A	-4.60254	0.00110957
ODC1	2.75561	0.0101262			SLC6A8	-4.52928	0.04045
RAB27A	2.75518	3.80999e-05			AFF1	-4.4938	0.000203288
MTERF1	2.74616	0.00165045			MT1H	-4.40668	0.000578728
GSPT1	2.73204	0.0356353			MT1F	-4.37669	0.000314116
ACTN1	2.72819	0.00751556			HIST1H2BM	-4.36151	0.0251198
ZNF143	2.72683	0.00038399			NOP10	-4.32153	0.000421695
C1orf21	2.72094	0.00041413			TMEM131	-4.28539	0.00136548
YTHDC1	2.70523	0.000510823			SIRPG	-4.27416	0.00341814
MTFR1	2.70179	0.000365762			N4BP1	-4.26344	0.000166796
SPCS3	2.68762	0.000742447			NRM	-4.20339	0.000475603
UBE2D1	2.68214	0.0190645			ITFG2	-4.18447	6.97931e-05
OSGIN2	2.67808	0.00523221			RGL2	-4.14876	3.12265e-05
RPS6KA1	2.66335	3.6551e-05			LCN2	-4.13031	0.00367241
EGLN1	2.66184	0.00425957			CLINT1	-4.05475	0.000429816
MIS18BP1	2.66098	3.62074e-05			COPE	-4.04021	2.93658e-05
MRFAP1L1	2.65712	0.000187059			AATF	-4.02928	1.06927e-05
H3F3AP4	2.65635	2.70155e-05			IL15RA	-4.02812	6.079e-05
PGRMC2	2.65617	0.000161789			TESPA1	-4.0059	0.00347845
GNG10	2.6559	0.0118718			ATP6V1F	-3.98661	3.44703e-06
RALB	2.65589	0.0026753			PCIF1	-3.97429	2.32114e-05
VPS26A	2.6519	0.000166796			SCAMP2	-3.94874	5.68511e-05
HMGB1	2.64716	0.000298565			RBM33	-3.91746	0.000422648
PARVB	2.64695	0.00485031			ATXN7	-3.90693	2.70155e-05
RPLP1	2.64538	0.000772992			SP110	-3.90174	0.000219906
NACA2	2.6429	0.00147745			TMEM109	-3.90037	0.00245538
UBE2V2	2.63664	0.000200049			TCF4	-3.89737	0.000245024
EIF2A	2.62836	0.00202957			RPS26	-3.86997	0.0229232
PLBD1	2.62204	0.0043237			ID3	-3.85814	6.83671e-05
TMOD3	2.62158	0.000654356			PATL1	-3.8483	0.000894629
ARGLU1	2.61997	0.00566193			EP400	-3.834	0.000746031
AHNAK	2.61593	0.00110927			TYROBP	-3.83199	8.10519e-05
CBX3	2.60256	0.00108403			C11orf68	-3.82201	3.44703e-06
CCDC82	2.5965	0.027063			KIAA0430	-3.81501	0.000651821
PTPN12	2.59287	0.00202469			CXCR5	-3.75734	0.00142546
RAB4A	2.58545	0.000113177			CRTC2	-3.73698	9.1269e-05
ACAP2	2.58526	0.0451057			TRIM21	-3.73646	0.000176208
CAB39	2.58369	0.000679897			CTC1	-3.70501	0.000195833
CALM2	2.57424	0.00117048			SRM	-3.675	0.00162577
KLRC4-KLRK1	2.56745	0.00666267			PRRC2A	-3.66332	0.00023055
DNAJB9	2.56609	0.0001133			TAPBPL	-3.64207	0.00018587
GAPT	2.56606	0.016038			CPNE2	-3.64049	0.000184097
CALM1	2.56384	2.69674e-05			FOXJ2	-3.63312	0.000364898
MAT2A	2.55909	0.00593528			RPL18	-3.62955	0.00304515
YWHAZ	2.55348	7.21607e-05			LIX1	-3.58168	0.00494312
VNN1	2.53739	0.0229354			RPS28	-3.57637	0.00474202
NAE1	2.53476	0.00247943			MYADM	-3.56644	0.00344553
ETS1	2.53137	0.00334804			LPP	-3.55664	8.92644e-05
TNFSF14	2.53033	0.0095558			HSPB1	-3.55555	0.000304868
TMEM30A	2.52705	0.00421924			DYNLRB1	-3.5543	0.000750114
SEC63	2.52507	0.000688704			BPTF	-3.53089	0.000515287
SUZ12	2.52225	0.000794499			RPS26	-3.52855	0.035028
OSBPL8	2.51781	0.00280816			PSMF1	-3.48905	0.00526202
ENKUR	2.51357	0.0110102			PDPR	-3.46941	0.00314712
SBNO1	2.50163	0.00265674			TMEM138	-3.45618	4.09049e-05
STAG1	2.49821	0.00196139			DPAGT1	-3.4525	0.000203288
LCP1	2.49458	0.00148229			CHI3L1	-3.44492	0.0413838
TBK1	2.48732	0.000943844			FLOT2	-3.44027	0.000192196
PARP8	2.48657	0.00274084			FAM127B	-3.4382	0.000150599
SLC30A9	2.48461	0.000475603			EMP3	-3.43818	0.000395914
WWP1	2.48359	0.000362027			MPDU1	-3.43554	0.003575
SPCS2	2.48054	0.000103838			MAN2A2	-3.4306	0.000694064
VRK2	2.47336	0.0029567			UBL7	-3.42775	0.000702009
IRF2BPL	2.47025	0.0105382			MVP	-3.42252	1.69268e-05
NR1D2	2.46929	0.00053448			IFITM2	-3.41316	0.000183788
LARP7	2.46395	0.00723527			ZNF672	-3.39976	6.83671e-05
SLTM	2.44859	0.00262486			TCF7	-3.39352	0.00350982
U2AF1	2.44823	2.93658e-05			CD27	-3.38577	0.00601214
DNAJC7	2.44809	3.44703e-06			BCL3	-3.37325	0.000326922
LNPEP	2.44755	0.00192742			TECR	-3.36718	0.000963896
GABARAPL2	2.44398	0.0491776			C1orf162	-3.35103	2.76882e-05
DNAJC3	2.44197	0.00494312			IFITM3	-3.3441	0.000326922
PSMC6	2.44194	0.00361155			KMT2B	-3.3399	6.75673e-05
NAP1L1	2.43594	0.000221004			ELOVL1	-3.32439	0.000131052
ZNF106	2.43572	0.00650447			IGLL5	-3.32244	0.00155981
LYRM5	2.43509	0.00896213			GBA	-3.32006	0.000981979
ANP32A	2.43417	0.00281466			UBALD1	-3.31037	0.00325098
UBL3	2.43208	0.000638337			DGAT1	-3.30757	0.000208252
HNRNPM	2.42971	0.00448302			ARHGAP9	-3.29961	0.0019147
UCHL5	2.42619	0.00221808			NAT6	-3.27856	2.92054e-05
LACTB	2.41917	0.0032529			CCR7	-3.2769	0.00668479
SH3GLB1	2.41733	0.00930555			FHL3	-3.26725	0.011036
STK17A	2.41707	0.0047659			GNLY	-3.26557	0.0139204
CCT5	2.40603	0.000274747			FAM168B	-3.24516	0.000742447
VPS35	2.40204	0.00177575			NFIA	-3.23289	0.00488509
FYTTD1	2.40035	0.00211674			LGALS9C	-3.22252	0.00775456
ZEB2	2.39897	0.000330381			RPL18A	-3.21464	8.87252e-05
CBX4	2.3962	0.000488083			CMTM7	-3.21	6.06105e-05
PRDX3	2.39577	0.00166095			SLC45A4	-3.205	0.0123248
CCDC112	2.38954	0.00353692			HLA-DQA1	-3.20341	0.000742447
YPEL5	2.38627	0.00144202			AAAS	-3.19498	8.56723e-05
HNRNPU	2.37805	0.012239			OR52K1	-3.19289	0.0168751
AP1S2	2.37294	0.00758349			RUNX1	-3.18622	0.00205255
RAP1A	2.37032	0.000385835			CTSD	-3.18435	0.00150167
COPS2	2.36768	0.0101149			ATF6B	-3.18281	0.000434027
EIF3A	2.36268	0.0131896			FCER1G	-3.1731	0.000314116
RLIM	2.35849	0.000558379			ZFP36L1	-3.17229	0.00438461
FAM208A	2.35795	0.00317957			DAD1	-3.1595	0.000166796
STK4	2.34947	0.00430334			VKORC1	-3.14733	6.96314e-05
DNTTIP1	2.3463	0.00033968			POU2F1	-3.13402	1.00455e-06
TBCA	2.34542	0.0100448			IL32	-3.13035	0.00597167
RB1CC1	2.34495	0.0152365			CDIPT	-3.121	0.00127644
DBF4	2.34307	0.0023266			TMEM258	-3.11123	0.00106464
SERPINB1	2.34219	0.000326922			EWSR1	-3.1075	0.000211782
TOP2B	2.34138	0.0178708			SPPL3	-3.09788	1.60802e-05
PPP1R9B	2.33928	0.00335378			ALOX5AP	-3.08922	0.00524022
SMARCA5	2.33911	0.00240281			MT1M	-3.0838	0.00402058
HIPK3	2.33509	0.0101237			PIM2	-3.06209	0.00311824
ARFGAP3	2.33023	0.00277667			ZNF398	-3.0596	0.000600659
CASP3	2.32981	0.000183788			SAP130	-3.05432	0.00202469
PHAX	2.32754	0.00181722			RPS28	-3.05316	0.00496664
ACPP	2.32668	0.0111663			PHC3	-3.04777	7.16899e-06
RHOBTB1	2.3213	0.00561496			COG7	-3.04084	0.000359816
FAM204A	2.31807	3.64261e-05			EIF4ENIF1	-3.02611	0.000161789
DIS3	2.31805	0.000780624			DENND2D	-3.0133	0.0119321
TPM4	2.31597	0.000230129			FXYD5	-2.99344	0.000496316
IFNAR1	2.31359	0.000133453			STRADA	-2.98476	0.000276298
CCDC186	2.30921	0.0078379			ARHGEF1	-2.98045	0.00253625
IRS2	2.30809	0.025031			SEC16A	-2.97601	0.00133492
SYNCRIP	2.2983	0.00970435			NDUFAF3	-2.97389	4.30839e-05
ATP5A1	2.29624	0.000481527			ATP6V0B	-2.96625	0.000442297
P4HB	2.29554	0.00214145			KDELR2	-2.96105	6.06105e-05
PAIP2	2.29436	0.000426387			TAF10	-2.95964	0.0002615
FAM103A1	2.2927	0.000442297			SF3B4	-2.92309	0.0039794
ARPC1B	2.29256	0.000899512			TCL1A	-2.91985	0.00546233
HCLS1	2.29117	0.0013036			ZDHHC18	-2.91707	0.000182906
RUFY1	2.29004	0.00344988			RAC2	-2.91423	0.0174968
G3BP2	2.28726	0.000925115			HIGD2A	-2.91036	0.00534773
GMPS	2.28522	0.000574983			NINJ2	-2.90558	0.0178967
CMTM6	2.28437	0.000552494			ECH1	-2.89919	0.00447631
VASP	2.28264	0.00247943			ZBTB20	-2.89665	0.000772992
MFSD1	2.28255	0.000255134			NOL4L	-2.89541	0.000260559
FAM49B	2.28177	0.00215224			FNDC3B	-2.89249	0.000286258
CDC5L	2.28156	0.00104871			MAL	-2.88723	0.0136844
RFXAP	2.28103	0.0104724			CREB5	-2.88682	0.00167471
BCAS2	2.28094	0.000365762			GLI4	-2.88292	8.58592e-06
GNAI3	2.28038	0.000326922			KXD1	-2.87079	0.00806863
SNX3	2.27566	0.0415535			WASH1	-2.86836	4.39735e-06
GMCL1	2.2742	0.00176587			SBNO2	-2.86707	0.00628705
TAOK3	2.27007	0.000427183			CFL1	-2.86343	0.000590953
NBN	2.2678	0.000583825			RHOG	-2.86254	2.69674e-05
SEP15	2.26611	0.000623857			AGTRAP	-2.84918	0.00474202
GPR82	2.26608	0.00303963			TUBA1A	-2.84726	0.000890116
MEF2A	2.26573	0.0255676			IL18BP	-2.83855	0.00566381
VMP1	2.26453	0.00470909			SH2D3C	-2.83665	0.00224703
CYCS	2.26364	0.00419311			ATP2A3	-2.82629	0.000395914
ZC3H15	2.26242	0.00131361			GATA3	-2.82463	0.00112609
SPATA1	2.25713	0.0019441			NAGK	-2.81767	0.00634496
OSTF1	2.25351	0.00182305			MTX1	-2.81668	0.0041377
CNEP1R1	2.25129	0.00124504			OST4	-2.81394	0.00262486
ZMPSTE24	2.25034	3.25726e-05			ZNF683	-2.81384	0.0175986
ARCN1	2.24914	0.00197418			GSTP1	-2.81249	0.000725544
ACTR3	2.24893	0.000371865			COASY	-2.81026	0.000189333
EIF3J	2.24736	0.000934075			NPIPA7	-2.80775	0.00043907
ZNF780A	2.24704	0.00601214			UBIAD1	-2.80689	0.00129029
NAP1L4	2.24626	0.00202469			CISH	-2.80298	0.00272392
SFPQ	2.24567	0.0052011			HCAR3	-2.80154	0.0404104
GNPTAB	2.24152	0.000982164			TUBA1B	-2.78377	0.00036205
SERPINB6	2.2351	0.00285354			MIA3	-2.78154	0.00446652
CWF19L2	2.23122	0.01255			TNRC6A	-2.77166	3.62074e-05
ITGB1	2.23063	0.00806863			CLIC3	-2.7664	0.00604253
SESN1	2.22968	0.0230021			ATP6V0E1	-2.76636	1.74933e-06
DKC1	2.22655	0.000399019			TMX2	-2.75983	0.000326922
TCP1	2.22211	0.000806629			SEMA4A	-2.75488	0.00176587
PRKAR1A	2.22116	0.00207798			C11orf98	-2.74713	0.000333197
PTP4A1	2.22084	0.00315929			RHBDD2	-2.74378	0.00144783
PPT1	2.21867	0.0277456			CD52	-2.73712	0.0325621
SLU7	2.21135	0.00042767			C7orf26	-2.73425	5.68511e-05
CSNK1A1	2.2108	0.000133186			UBR4	-2.73316	0.000161789
SBDS	2.20874	0.000365762			LRP10	-2.73119	0.000236152
HNRNPLL	2.20849	0.00784475			CST3	-2.72914	0.010946
PPP4R1	2.20719	0.000672355			RNF123	-2.7271	0.0326599
EAPP	2.20632	0.0105339			TMEM106A	-2.7157	0.00242045
MORF4L1	2.20632	1.00455e-06			CPNE8	-2.70888	0.00314896
DNAJB6	2.20506	0.0011752			CD37	-2.70497	0.00123106
SMC4	2.2031	0.0005821			CD5	-2.70487	0.0108193
MAP2K4	2.20304	0.00279844			LDB1	-2.70212	0.000455197
CCZ1B	2.19389	0.000356811			STT3A	-2.69288	0.000541164
RAB10	2.19317	0.00145157			RNF38	-2.69021	0.000177098
PHF3	2.19303	0.00459347			ATXN7L1	-2.689	0.00136548
ANP32B	2.19222	0.00269738			HLA-DQB1	-2.68446	0.0175963
RAB33B	2.19188	0.00387117			RPL28	-2.68296	0.000134599
MAT2B	2.19092	0.000174479			LPCAT2	-2.67967	0.0129686
CYP51A1	2.19048	0.00399647			SERTAD2	-2.6783	0.000897722
ZMAT2	2.18911	0.0110619			GABARAP	-2.67729	0.00042263
LRRC58	2.18592	0.00599068			POU2F2	-2.67698	0.000410988
KIAA1551	2.18393	0.0066843			POLR2L	-2.67575	0.0128523
MTURN	2.18235	0.0131293			FAM53C	-2.67465	0.00014664
SREK1IP1	2.18166	0.00030664			MAVS	-2.67444	0.000276298
CCDC90B	2.18147	0.0120333			CEACAM5	-2.6728	0.0187487
ANAPC16	2.18133	0.011806			GRN	-2.66971	0.0291127
HSD17B11	2.17915	0.00348781			REXO1	-2.66672	0.000103331
ATM	2.1782	0.0324549			PLEKHG4B	-2.66418	0.012517
RNF125	2.17786	0.00118083			SLC39A4	-2.6608	1.74933e-06
RAB8B	2.17544	0.00420411			TUBA1C	-2.66019	0.00272392
PPP2R5C	2.17502	0.00018587			SLC35A4	-2.6585	0.0124015
HNRNPA3	2.17423	0.000825216			PIGT	-2.65682	0.000126841
IDH1	2.17272	3.6551e-05			BACH2	-2.64515	0.0013824
DEK	2.17232	0.000600659			ITGA5	-2.64048	0.00178376
MOSPD2	2.16829	0.00036205			EIF4G1	-2.63899	0.000660503
DNAJC25-GNG10	2.16787	0.0305682			FAM102A	-2.63875	0.00514874
RNF6	2.16588	0.000181963			TMEM39B	-2.63408	0.000399019
BNIP2	2.16405	0.000893095			FMN1	-2.63361	0.0045809
SH3BP5	2.16213	0.000873281			PVRIG	-2.63355	0.00182305
MATR3	2.16129	0.00347672			LY6G5C	-2.62819	0.000147319
MYLIP	2.16023	0.0115428			FOXP1	-2.62256	0.00212764
LOC283788	2.15931	0.00155981			FCER2	-2.62018	0.00652474
DDX3X	2.15915	0.00519187			LILRB2	-2.61974	0.000487159
EPM2AIP1	2.15644	0.00651851			PHC1	-2.61902	0.00165647
PARK7	2.15026	0.000718605			C6orf136	-2.61677	0.00273632
SKIV2L2	2.15015	0.00170169			CDK5RAP2	-2.61184	0.000527623
ASUN	2.1493	0.000658203			CHCHD2	-2.60884	0.00296547
GALNT1	2.14901	0.000109794			BBS4	-2.60634	0.0023228
CHTF8	2.14744	0.00101061			FAM127A	-2.60202	0.000360118
NSF	2.14713	0.0218727			HLA-DMB	-2.59985	0.000105077
SNX6	2.14533	3.60786e-05			LPAR5	-2.59838	0.00146657
KLHL2	2.14147	0.0407996			ZNF384	-2.59487	0.00532183
CCZ1	2.13948	0.000545215			NCF4	-2.59247	0.00396256
CDC42SE2	2.13783	0.00145792			GTF3C2	-2.58723	1.69268e-05
NDUFB5	2.13719	0.000286258			SENP3	-2.58666	0.00227756
FNTA	2.1367	0.000138986			SLC35C2	-2.58386	0.000133186
TLR8	2.13666	0.00593528			CD28	-2.58349	0.0168772
TDP2	2.13569	0.00157922			TMEM248	-2.58096	0.00328104
FGL2	2.13472	0.0194726			GLMP	-2.57848	0.00687244
PPP4R3A	2.13461	0.00211674			OCLM	-2.57811	0.00242423
TXNDC9	2.13403	0.00831427			HIST1H2BK	-2.5739	0.00758275
KRR1	2.13381	0.00631176			CORO1A	-2.57152	0.0016466
PRKCD	2.13351	0.00533099			RPLP2	-2.56029	0.00557208
RP11-380G5.2	2.1328	0.0433456			BRE	-2.5538	3.12265e-05
CERKL	2.13264	0.00112389			ALAD	-2.55209	0.000434027
RNF149	2.13148	0.00613883			SERINC3	-2.54229	2.92054e-05
BRK1	2.13094	0.0063961			F8A3	-2.54057	0.000183788
IMPA1	2.13073	0.000799789			PLP2	-2.53686	0.000305139
USP48	2.12996	0.000422648			AGAP5	-2.53642	3.44703e-06
ERLIN1	2.12855	0.00858796			PPP1R18	-2.53389	2.70155e-05
OAT	2.1273	0.000362027			HLA-DPA1	-2.52885	0.0220405
LMNB1	2.12669	0.00954289			PFN1	-2.52634	3.6551e-05
SUMO3	2.12652	0.000399019			CIDEB	-2.52216	0.000123252
C3orf58	2.12509	0.00762873			CPNE5	-2.52176	0.000559052
COMMD8	2.12467	0.000475603			PIAS3	-2.5094	0.00419673
ROCK1	2.12097	0.00502254			ATP6V0C	-2.50532	0.0188631
PPID	2.1208	0.00117048			C5AR1	-2.49867	0.0117082
ZNF394	2.12079	0.00859479			SHMT2	-2.49677	0.000442297
IFRD1	2.1205	0.0144347			LRRC8C	-2.4954	0.00262343
RAB5A	2.12026	0.00174399			VPS8	-2.49389	0.00120652
TPR	2.11867	0.0116951			MFAP3	-2.4926	0.000387829
RCHY1	2.11841	0.00892812			RPL18A	-2.49207	0.00587347
KIAA0196	2.11819	0.00296441			TAPBP	-2.48689	0.00909216
C2orf15andLIPT1andMRPL30	2.11803	0.0030118			C20orf194	-2.48118	0.00511606
OTUD4	2.11653	0.0118418			CCNJL	-2.47887	0.0391965
MYO9B	2.11496	0.00182199			CAMTA2	-2.47365	0.00109245
BRAP	2.11472	0.000429816			FOXJ3	-2.46619	0.00158182
CSDE1	2.11389	0.00276234			TEAD2	-2.45999	0.000442297
VDAC3	2.10972	0.000633861			ABCA7	-2.45868	0.00331243
IL7	2.10927	0.0105439			POU2AF1	-2.45195	0.00162577
RFC1	2.10797	0.000672355			CCDC93	-2.45057	0.000230129
EBAG9	2.10707	0.00170712			ARL2	-2.44939	0.00364351
ANKRD44	2.10692	0.00272392			PPP1R35	-2.44748	0.000491116
DPY19L1	2.10592	0.00284017			CLN6	-2.4474	0.000574296
FKBP3	2.10556	0.000651821			DET1	-2.4443	0.00256146
STK38L	2.10548	0.00447631			HERPUD2	-2.44424	1.89609e-05
PPIL4	2.10419	0.0011852			NR1D1	-2.44204	0.00427602
CAPZA2	2.10258	0.007524			DNAJC4	-2.44183	0.000972016
MAPK14	2.09788	0.00317957			PNPLA6	-2.43981	0.00224853
ERICH1	2.09759	0.0239618			NPIPB8	-2.43785	0.00318066
HIF1A	2.0975	0.0207272			CIITA	-2.43317	0.0389463
DAAM1	2.09722	0.00406334			CSF3R	-2.4327	0.00160005
C21orf91	2.09458	0.00420411			VPS52	-2.4315	0.00144965
EID1	2.09409	0.000472117			SLC25A44	-2.42942	0.0119289
TATDN1	2.09383	0.00895042			BLOC1S3	-2.42816	0.002732
PSMD11	2.09145	0.00361141			CHAMP1	-2.42742	5.24185e-05
SOD2	2.09088	0.0251277			NDUFS8	-2.42631	0.000436762
GRAMD1C	2.08971	0.0362146			SLAMF6	-2.42363	0.0106598
PTPRE	2.088	0.00678303			COX6B1	-2.42348	0.000174479
MTRF1L	2.08623	0.0146609			COX6A1	-2.42249	0.00311623
TMCC3	2.08399	0.0355097			GATAD1	-2.41995	0.000326922
PIK3R1	2.08364	0.0096093			ZNF160	-2.41965	0.00341478
ANP32C	2.07915	0.000893121			USP21	-2.41085	0.000412009
CUL3	2.07805	0.00227756			GPN2	-2.40914	0.00142454
TMED2	2.07618	0.000688704			COG1	-2.40079	0.000434306
LINC01578	2.07492	0.0250331			TMEM88	-2.4003	0.00586909
NT5C3A	2.07377	0.000395914			BTN2A2	-2.39829	0.000776643
IFNGR1	2.07332	0.0262059			CCDC84	-2.39582	0.00257744
UBE2K	2.07316	0.00150237			CXorf65	-2.39432	1.78642e-05
KYNU	2.0731	0.024182			RELA	-2.38815	0.00406535
DR1	2.07277	0.00423199			RAB4B	-2.38791	0.000574983
ZDHHC20	2.07175	0.00341478			CDK2AP2	-2.38768	0.000395914
HIBCH	2.07078	0.00970435			HCST	-2.38658	0.00604935
DDX46	2.07023	0.00850001			LST1	-2.38076	0.000588805
DSTN	2.07004	0.000694064			MLXIP	-2.37752	0.0022166
GMFB	2.06775	0.000552747			INPP5D	-2.37471	0.00196139
HSPA4	2.06751	0.000385835			CMTM1	-2.37467	0.000429816
ABHD17B	2.06724	0.00567538			TAF8	-2.37424	0.00234529
COPS4	2.06636	0.0047659			MLXIP	-2.37031	0.00448455
CDC42	2.06489	0.0155657			SMN1	-2.36988	0.0266492
PACSIN2	2.06475	0.0314189			TNFRSF1A	-2.36533	0.00150746
GCA	2.06422	0.0457226			VOPP1	-2.36519	0.00165744
HSPA14	2.06406	0.000359816			FAM193B	-2.36454	0.00014664
TMX4	2.06129	0.00998536			TMEM127	-2.3567	0.00561496
SEC11A	2.05994	0.000362027			CD6	-2.35155	0.0332511
RAB1A	2.05924	0.0012717			TMEM214	-2.34863	0.000785981
VCP	2.05901	0.00164624			MAVS	-2.34165	0.000399019
CAPRIN1	2.05841	0.00495147			GAB1	-2.34085	0.0123372
EMB	2.05768	0.00447082			PRR11	-2.34014	0.0111663
CCDC7	2.05737	0.00617203			POU6F1	-2.33862	0.00115892
RCC2	2.05686	0.0295928			FAM214B	-2.3375	0.00177389
PKM	2.05682	0.0066962			ASB16-AS1	-2.33259	0.00144388
AGTPBP1	2.05341	0.0353529			SFSWAP	-2.33234	0.000286258
RRAGC	2.05133	0.000742447			ENTPD4	-2.33218	0.000385698
PPP2R5E	2.04962	0.00593504			CREB3L2	-2.32689	0.00245754
C9orf64	2.04771	0.000925115			MAPK3	-2.32648	0.00110957
PSMB5	2.04694	0.0200412			TTC9C	-2.32425	8.92644e-05
KIF5B	2.04681	0.000561424			IRF9	-2.32199	0.0363064
TARSL2	2.04657	0.0118118			COX2	-2.32162	0.0039794
TRIM16L	2.0457	0.00451191			ANXA2R	-2.31893	0.00854815
RAD50	2.04553	0.00604244			RPS4X	-2.31466	0.00433994
SPCS2	2.04532	0.0022168			FAM160A2	-2.31445	0.00033829
NSMAF	2.04487	0.0116459			RARA	-2.31272	0.0103274
PAPOLA	2.04443	0.00122802			FBXL14	-2.31246	0.000401395
METRNL	2.04438	0.000442297			F8A2	-2.31	0.000116701
MOB1A	2.04154	3.80999e-05			MRPL37	-2.30903	0.00988884
CHMP4B	2.04051	0.00239386			NEURL3	-2.30643	0.00745895
CEP78	2.04044	0.00982392			YIF1A	-2.30477	0.00162577
PCNA	2.0399	0.0154728			TMEM184B	-2.3043	0.0108596
PPP2CA	2.03885	0.000359972			LAPTM4A	-2.30091	0.00305485
ZNF644	2.03595	0.0130533			IFNA14	-2.29435	0.00196139
H2AFV	2.03577	0.00106464			THEM5	-2.2938	0.0429001
HNRNPAB	2.03547	0.000776643			PRR14	-2.29363	0.0247834
YEATS4	2.03499	0.00836745			ETV6	-2.29311	0.00110719
RBMS1	2.03196	0.0119859			RPL37A	-2.29118	0.000629888
U2AF1	2.03106	0.000190493			SERTAD2	-2.29099	0.010818
SNRPE	2.03032	0.00781329			R3HDM2	-2.29083	0.0039794
VHL	2.02945	0.000326922			NPIPB11	-2.28623	0.00546233
UBR2	2.02881	0.00982576			PPIL2	-2.28617	0.00037013
EDF1	2.0279	0.00621528			CCL4L2	-2.28587	0.00397868
SYCP3	2.02608	0.00131361			MOV10	-2.27957	0.0294805
BLOC1S2	2.02569	0.0414987			TSPAN18	-2.27092	0.00387117
RAB9A	2.02101	0.000776643			RNF26	-2.27074	0.00285945
CBFB	2.02007	0.00399647			UBALD2	-2.26982	0.00311623
LSM14A	2.01984	0.00127256			EIF4G3	-2.26958	0.00650447
OPTN	2.01918	0.0484646			PLXDC1	-2.26701	0.0388688
ARHGAP15	2.0191	0.0291114			SSSCA1	-2.26135	0.000341199
CRNKL1	2.0185	0.00334804			PNRC1	-2.26121	0.00371974
IPO7	2.01845	0.00221808			RHOC	-2.25945	0.0191455
PCM1	2.0182	0.00623542			POGZ	-2.25745	0.00150167
RBBP4	2.01764	0.00104999			FBRS	-2.25435	0.00779276
KLHL15	2.01745	0.00880382			HDAC7	-2.25191	0.00174225
TMEM167A	2.01691	0.00518705			F8A2	-2.25089	0.000623857
HSPA13	2.01638	0.00436507			TLE3	-2.25033	0.0311427
RAF1	2.01505	0.0142609			TCL1B	-2.24822	0.0251689
C7orf55-LUC7L2	2.01501	0.000496316			AGAP6	-2.24558	0.000123252
TBC1D15	2.01487	0.0099706			TMEM86B	-2.24348	0.0127147
MYO6	2.01291	0.00870121			CD40	-2.24088	0.000960114
AP3S1	2.01273	0.00880382			SMAGP	-2.24022	0.00162577
JAK2	2.01257	0.0299126			EIF4EBP2	-2.23517	0.00160005
SERBP1	2.01049	0.00176587			ELANE	-2.23306	0.0101262
TANK	2.00588	0.0122989			RAB39B	-2.23275	0.0063357
SLMAP	2.00487	0.00763576			PSMC4	-2.23256	0.00014664
NCK1	2.00305	0.000746031			SIT1	-2.23006	0.00571576
NUCB1	2.00293	0.00880382			RPS6KA1	-2.22929	0.00115391
TM9SF3	2.00049	0.000356811			AGPAT1	-2.22604	0.00692743
					MTSS1	-2.22526	0.00136548
					CPSF7	-2.2251	0.000633003
					MFSD13A	-2.22066	0.000390667
					MFSD5	-2.21753	0.000327099
					LINC00260	-2.21706	0.00529397
					NAA60	-2.21625	0.000882746
					ZSWIM1	-2.21552	0.0101728
					VPS28	-2.20993	0.0100189
					MGRN1	-2.20829	0.000103838
					DEDD	-2.20602	0.00117048
					CD300LF	-2.20567	0.00499491
					NUP214	-2.20366	0.00224703
					ZYX	-2.20344	0.00738276
					LYPLA2	-2.20283	0.000987988
					BRD2	-2.20177	0.00222746
					VRK3	-2.20105	0.0165721
					BCL9L	-2.19988	0.0105607
					EMSY	-2.1977	0.000305139
					ARAF	-2.19738	0.00292418
					PHC1	-2.19602	0.00150167
					PSENEN	-2.19496	0.00029395
					BCLAF1	-2.19477	0.00614604
					MSH5	-2.19448	0.0119484
					ITGAX	-2.1937	0.0160546
					MTCH2	-2.18976	0.00216466
					XCL1	-2.18811	0.00969089
					TMEM164	-2.18615	0.010946
					PRR4	-2.18412	0.00205326
					NCR3	-2.1808	0.00202018
					ZNF414	-2.1801	0.000280261
					MED25	-2.17983	0.00791698
					C19orf53	-2.17905	0.00681127
					PCED1B	-2.17813	0.00911152
					NPIPB9	-2.17492	0.00588748
					DAZAP2	-2.17415	0.00181634
					ERGIC1	-2.17356	0.00412484
					SYNGAP1	-2.17323	0.00334804
					PISD	-2.17204	0.0106139
					PPIB	-2.1672	0.00984021
					VAC14	-2.16649	0.000920635
					PPDPF	-2.16513	0.0163032
					PPT2	-2.16048	0.0105439
					TOB1	-2.15825	0.00370912
					SMAD3	-2.15818	0.0227544
					LIN37	-2.15598	0.000475603
					NPIPB15	-2.15554	0.00212764
					NADSYN1	-2.15549	0.00192111
					KLF2	-2.15547	0.0119859
					OR2AK2	-2.15393	0.0101872
					ZFP36L2	-2.15293	0.00414256
					CD68	-2.15271	0.0347688
					C5orf63	-2.15258	0.00498506
					PILRA	-2.15061	0.00871555
					RASGRP4	-2.14654	0.00211674
					GLB1	-2.14529	0.00885525
					LPAR1	-2.14439	0.00370154
					SPRYD4	-2.14233	0.000925115
					RTF1	-2.14222	0.0174409
					EPHB1	-2.14221	0.0155657
					PIGU	-2.1418	0.00275381
					HIPK1	-2.14073	0.00546233
					UBE2A	-2.13847	0.00147792
					NPIPA8	-2.13786	0.00273032
					IFITM1	-2.13644	0.00296441
					TESK1	-2.13434	0.0116976
					PXMP4	-2.13029	0.000362027
					SLC29A3	-2.13013	0.018577
					SCIMP	-2.12935	0.0322111
					AQP3	-2.12625	0.0092132
					JMJD8	-2.12558	0.00140451
					LPXN	-2.12269	0.0053491
					UNC119	-2.12229	0.000410988
					MIR650	-2.12105	0.00227756
					DCTN3	-2.11926	0.000429816
					MAML2	-2.11459	0.00149778
					ST6GALNAC1	-2.11428	0.00121491
					ATF2	-2.1139	0.000480644
					SLAIN2	-2.10894	0.00066684
					PHB	-2.10811	0.00338212
					HLA-DOA	-2.10612	0.00434074
					INO80D	-2.10505	0.000679897
					FUBP3	-2.10226	0.000456104
					CHCHD10	-2.10174	0.000424208
					FXYD7	-2.09956	0.000176441
					INTS9	-2.0994	0.00474202
					LY9	-2.09922	0.0040416
					REC8	-2.09853	0.0122783
					MGC57346-CRHR1	-2.09806	0.001018
					BCL6	-2.09802	0.0449871
					SIGLEC9	-2.09725	0.0108193
					RIPK3	-2.09651	0.0131293
					PPP1R3E	-2.09371	0.000114116
					TRIM8	-2.09369	0.00106199
					ORAOV1	-2.09367	0.00304515
					PSME2	-2.09149	0.0146391
					GALNT16	-2.09039	0.000623857
					POLD4	-2.0901	0.00107201
					PSMB3	-2.08959	0.00942737
					BACH2	-2.08384	0.00865685
					VPS11	-2.07967	0.0108616
					ZNF131	-2.07932	0.0126788
					TMEM234	-2.07931	0.00453508
					TIMM50	-2.07857	0.000359816
					PTGER4	-2.07803	0.0249811
					LRRC25	-2.07432	0.0133657
					ZMIZ1	-2.07261	0.00431043
					USP17L15	-2.06818	0.0487987
					RAD9A	-2.06803	0.00116177
					PEMT	-2.06769	0.000660503
					SH3BGRL3	-2.06703	0.00480464
					BCL9	-2.06654	0.0210805
					LCE2B	-2.06561	0.000207075
					TIMM10	-2.0656	0.0161899
					PIGS	-2.06483	0.00688674
					CCDC84	-2.0614	0.0129724
					CAPN3	-2.061	0.0260088
					PILRB	-2.05978	0.00976276
					TCF20	-2.05957	0.00474375
					TCF20	-2.05957	0.00474375
					KCTD21	-2.05787	0.000894241
					XCL2	-2.05786	0.00164828
					DCAF5	-2.05748	0.018298
					PLPPR2	-2.05696	0.00576324
					SLC9A3R1	-2.05694	0.00545358
					MPV17	-2.0559	0.00526202
					TRIM39-RPP21	-2.05501	0.00103656
					RBM26	-2.05488	0.000627328
					TAB3	-2.0542	0.000245539
					TMEM120A	-2.05265	0.00150167
					LGALS9B	-2.05234	0.00724401
					ATRAID	-2.04988	0.000918328
					NPC2	-2.04951	0.00600569
					TPCN1	-2.04839	0.0205467
					TNF	-2.04771	0.00311058
					FNBP4	-2.04482	0.000480644
					ABHD17A	-2.04263	0.00314028
					KRTAP2-1	-2.03359	0.000307905
					IER2	-2.03343	0.0238483
					HUWE1	-2.03323	0.0256193
					URGCP	-2.03289	0.00672131
					SLC12A9	-2.03268	0.0030118
					CTNND2	-2.03063	0.00023976
					TUBB	-2.03053	0.00942943
					BLCAP	-2.02909	0.0148892
					VPS11	-2.02756	0.00224954
					RUNX2	-2.02724	0.00933779
					ART1	-2.02681	0.00387117
					LOC81691	-2.02652	0.016633
					STK11IP	-2.02442	0.000881538
					TNPO2	-2.02441	0.00313449
					ALKBH6	-2.01943	0.000390667
					HIST1H4E	-2.01793	0.0094819
					FCHSD2	-2.01746	0.00555567
					PPP1CA	-2.01699	0.0103233
					FIP1L1	-2.01608	6.06105e-05
					PRR14L	-2.01535	0.00545358
					MT1IP	-2.01489	0.00425957
					PDCD2L	-2.01269	0.00503539
					MYCBP2	-2.01233	0.0159455
					CUTA	-2.01146	0.00468746
					PAX5	-2.01085	0.0125427
					TMEM230	-2.01074	0.00341565
					SEPT1	-2.0053	0.0194237
					HDHD3	-2.00313	0.0230894
					SHISA5	-2.0031	0.0434127
					RHOBTB2	-2.00174	0.00389444
